# Supplementary material for: Physiological and molecular evidence for phycobilisome degradation in maintaining carbon and nitrogen balance of cyanobacteria
Source: Mar Life Sci Technol. 2025 Apr 25;7(2):218–30. doi: 10.1007/s42995-025-00290-0 (PMC12102436; doi:10.1007/s42995-025-00290-0)
Supplement: Supplementary file 2 — Supplementary file2 (ZIP 17 KB) [file 42995_2025_290_MOESM2_ESM.zip › Supplementary Tables.xlsx]

## Sheet: Table S1
Table S1. Differentially expressed genes (DEGs) of Mut-nblA strain compared to wild-type strain of Synechococcus 7002 under low-N conditions with addition of 7.7 mM NaHCO3.
KEGG Pathway	Gene ID	Gene Functional Identification	Log2FoldChange
Photosystem II	psbA	photosystem II P680 reaction center D1 protein	1.26
	psbH	photosystem II PsbH protein	-1.87
	psbJ	photosystem II PsbJ protein	-3.29
	psbV	photosystem II cytochrome c550	-1.23
Photosystem I	psaC	photosystem I iron-sulfur center	-1.27
	psaE	photosystem I subunit IV	-1.5
	psaJ	photosystem I subunit IX	-1.76
	psaL	photosystem I subunit XI	-1.01
	psaM	photosystem I subunit XII	-1.39
ATP synthase	atpB	F-type H+-transporting ATPase subunit a	-1.83
	atpE	F-type H+-transporting ATPase subunit c	-1.87
Cytochrome b6/f complex	petM	cytochrome b6-f complex subunit 7	-1.79
APC	apcA	allophycocyanin alpha subunit	-1.78
	apcB	allophycocyanin beta subunit	-1.54
	apcC	phycobilisome core linker protein	-2.12
	apcE	phycobilisome core-membrane linker protein	-1.43
	apcF	phycobilisome core component	-1.07
PC	cpcA	phycocyanin alpha chain	-1.24
	cpcB	phycocyanin beta chain	-1.36
	cpcC	phycocyanin-associated rod linker protein	-1.49
	cpcD	phycocyanin-associated, rod	-1.94
	cpcE	phycocyanobilin lyase subunit alpha	-1.2
	cpcG-1	phycobilisome rod-core linker protein	-1.67
	cpcG-2	phycobilisome rod-core linker protein	-1.08
Nitrogen metabolism	cynS	cyanate lyase	-1.01
	gdhA	glutamate dehydrogenase (NAD(P)+)	-1.04
	purB	adenylosuccinate lyase	-1.08
	speD	S-adenosylmethionine decarboxylase	-1.46
Amino acids biosynthesis	thrC-II	threonine synthase	1.61
	lysA	diaminopimelate decarboxylase	-1.31
	panC	pantoate ligase / CMP/dCMP kinase	1.16
	hisC	histidinol-phosphate aminotransferase	1.1
	hisH	imidazole glycerol-phosphate synthase subunit HisH	1.02
Ribosome	rplY	large subunit ribosomal protein L25	-1.14
	rplA	large subunit ribosomal protein L25	-1.3
	rplN	large subunit ribosomal protein L14	-1.32
	rplD	large subunit ribosomal protein L4	-2.93
	rplC	large subunit ribosomal protein L3	-1.55
Nucleotide metabolism	surE	5'/3'-nucleotidase	1.15
	cysC	adenylylsulfate kinase	1.02
	A2816	GTP diphosphokinase	1.01
Chlorophylide a biosynthesis	hemE	uroporphyrinogen decarboxylase	-1.52
	chlH	magnesium chelatase subunit H	1.34
	chlB	light-independent protochlorophyllide reductase subunit B	-1.08
	pcyA	phycocyanobilin:ferredoxin oxidoreductase	-1.21
	chlP	geranylgeranyl diphosphate/geranylgeranyl-bacteriochlorophyllide a reductase	-1.09
	hox1	heme oxygenase (biliverdin-producing, ferredoxin)	-1.46
Carbon metabolism	eda	2-dehydro-3-deoxyphosphogluconate aldolase	1.02
	rbcS	ribulose-bisphosphate carboxylase small chain	-1.7
	prk	phosphoribulokinase	-1.03
	ams	amylosucrase	-1.41
	frk	PfkB family of carbohydrate kinases	-1.19
	A2118	cellulose synthase catalytic subunit	-1.29
	A1583	glycolate oxidase subunit (Fe-S) protein	1.71
	deoC	deoxyribose-phosphate aldolase	1.37
CCM	ccmN	carbon dioxide concentrating mechanism protein	-1.02
	ccmM	carbon dioxide concentrating mechanism protein	-1.36
	ccmL	carbon dioxide concentrating mechanism protein	-1.67
	ccmK-1	carbon dioxide concentrating mechanism protein	-1.09
	ccmK-2	carbon dioxide concentrating mechanism protein	-1.3

## Sheet: Table S2
Table S2. Primers used in this study.
Primer name	Sequences (5’ to 3’)	Usagea
nblA-UP-F	GTCAGCATCGGGGATGAG	a
nblA-UP-R	GGCAAGGAGCTGCCCATG
nblA-DN-F	TAGAACCAGCTTTAGGTG	b
nblA-DN-R	GCGATCGCCAAACAAATC
nblB-UP-F	CGATCTACTACGAGAACC	a
nblB-UP-R	TGGTAAAACATCTTCATG
nblB-DN-F	TAGGTTTTATCGTAATCA	b
nblB-DN-R	GCAGATCTACGAGACGAT
ccmK-UP-F	CGCTCGATCTCCGGTGTT	a
ccmK -UP-R	TAAAGGAGACCCCCTATG
ccmK -DN-F	TAAATTAACCTTCTCAAA	b
ccmK -DN-R	TCGGGTAATGGTGTGATT
ccmL-N-UP-F	CTCGAATACGTCTTGCCG	a
ccmL-N-UP-R	TAAATTTTCATGCAAATT
ccmL-N-DN-F	TAGCCCCACAAAACTTTC	b
ccmL-N-DN-R	CACCCCGAAAGATACCGA
a Letters have the following meanings: a, used to amplify corresponding gene homologous upper arm; b, used to amplify corresponding gene homologous arm downstream

## Sheet: Table S3
Table S3. Plasmids used in this study.
Plasmid name	Characteristics	source	Usage
P-Mut-nblA	AmpR; KmR	Construction of this study	Knock out the nblA gene
P-Mut-nblB	AmpR; KmR	Construction of this study	Knock out the nblB gene
P-Mut-ccmL-N	AmpR; KmR	Construction of this study	Knock out the ccmL-N gene
P-Mut-ccmK	AmpR; KmR	Construction of this study	Knock out the ccmK gene

## Sheet: Table S4
Table S4. Strains used in this study.
Strains	Characteristics	source
Synechococcus sp. PCC 7002	Wild type	Laboratory preservation
Mut-nblA	KmR, The nblA gene of Synechococus sp. PCC 7002 is mutated	This study
Mut-nblB	KmR, The nblB gene of Synechococus sp. PCC 7002 is mutated	This study
Mut-ccmK	KmR, The ccmK gene of Synechococus sp. PCC 7002 is mutated	This study
Mut-ccmL-N	KmR, The ccmL-N gene of Synechococus sp. PCC 7002 is mutated	This study
